# Supplementary material for: A primary sensory cortical interareal feedforward inhibitory circuit for tacto-visual integration
Source: Nat Commun. 2024 Apr 10;15:3081. doi: 10.1038/s41467-024-47459-2 (PMC11003985; doi:10.1038/s41467-024-47459-2)
Supplement: Supplementary file 8 — Source Data [file 41467_2024_47459_MOESM8_ESM.xlsx]

## Sheet: Fig. 1d
Average azimuth and elevation whisker tip coordinates. Errorbars include the s.e.m. of the biological data (n=5 mice) and the uncertainties in whisker tip positions in individual mice caused by potential measurement errors in whisker emgergence angles and basepoint locations.
Whisker retraction						Intermediate position						Whisker protraction
Whisker	Azimuth [°]	Azimuth Errorbar	Elevation [°]	Elevation Errorbar		Whisker	Azimuth [°]	Azimuth Errorbar	Elevation [°]	Elevation Errorbar		Whisker	Azimuth [°]	Azimuth Errorbar	Elevation [°]	Elevation Errorbar
alpha	80.4	23.5462	52.8	10.4261		alpha	32	15.3357	39.4	6.4868		alpha	12	10.5803	11.8	7.00254
beta	118.4	11.5172	18.8	8.22228		beta	70.2	9.19211	21.6	7.81425		beta	31.6	6.29703	7.8	7.91969
gamma	134.2	12.7906	-6	6.72824		gamma	93	11.0044	-12.8	4.85303		gamma	58.2	10.3027	-25.8	4.14302
delta	151	9.39214	-20.6	7.49797		delta	107	9.74453	-34.6	6.56353		delta	65.8	10.1293	-43.6	6.70628
A1	42	42.2486	72.8	6.07048		A1	-0.4	8.0871	41.6	6.53462		A1	-8	6.15694	11.4	5.90585
B1	91.6	16.5233	32	8.12386		B1	45.2	11.7397	23	6.39128		B1	13.8	8.12615	4.4	6.29803
C1	111	14.9037	19	8.20481		C1	67	10.3179	3	6.43596		C1	35.4	8.74096	-12.6	5.48975
D1	125.6	11.6761	-16.4	8.08017		D1	81.4	9.14364	-28.4	6.00604		D1	42.8	8.85049	-34.2	6.0922
E1	131.6	12.966	-18.4	7.66481		E1	99	10.3689	-46.6	6.11327		E1	49	12.3164	-57.8	4.85877
A2	-9	7.31398	46	7.04544		A2	-9.2	4.34751	20.8	5.52365		A2	-13.2	4.94346	-1.4	4.96129
B2	50	15.9171	26	8.70339		B2	19.2	8.42917	13	6.67083		B2	-1.6	6.55736	-2	6.84646
C2	86.4	17.5271	13.2	9.47293		C2	49.8	10.8454	-3.4	6.83608		C2	23.2	9.18876	-16.4	5.59896
D2	108	13.5546	-21.4	6.56679		D2	66.6	9.50057	-29.4	5.01881		D2	32.4	8.49907	-32	5.68293
E2	114.2	16.9463	-37.8	8.93923		E2	72.6	15.0779	-56.4	4.9168		E2	25.8	13.7998	-55.6	3.48464
A3	-14.6	3.36747	12.2	4.70794		A3	-14.4	3.57581	1.2	4.0242		A3	-16.8	4.36692	-12.4	3.42671
B3	16.6	6.49863	-0.8	5.73345		B3	3.8	4.75904	-6	5.65286		B3	-9.8	4.17258	-15	5.75555
C3	47	8.5261	-10	6.55297		C3	26.8	6.46439	-17.8	4.8274		C3	6.2	6.51861	-25	4.70851
D3	79.2	14.5539	-41.8	5.20496		D3	44.2	9.29637	-38	4.44329		D3	16.2	7.88706	-36	5.59172
E3	86.6	17.3831	-58	5.65433		E3	45.4	13.7154	-59.6	3.90214		E3	10.4	11.5924	-53	3.12325
A4	-17.8	3.88456	-22.6	18.6888		A4	-17	3.58506	-10.3	2.70899		A4	-18.8	3.64014	-32.4	16.0067
B4	-5.8	4.01302	-14.2	4.3105		B4	-9.8	3.87509	-15.6	4.2729		B4	-17	4.35643	-21.8	3.87108
C4	20.4	6.83828	-23.2	5.19557		C4	11.8	5.72765	-24.4	3.64979		C4	-2.6	5.14216	-27.8	3.44378
D4	39.6	13.8816	-43.8	5.01262		D4	23.6	8.41774	-37.2	3.99133		D4	5.2	6.20554	-34.4	5.22514
E4	37.8	13.9374	-62.8	5.88152		E4	19.6	10.8797	-57.2	2.82764		E4	0	9.05592	-48.8	2.68531

## Sheet: Fig. 1e
Percentage of whiksker tips located within the visual space coverage of VISp
Sex	Animal	Re [%]	Int [%]	Pro [%]
female	Animal 1	33.3333	58.3333	75
female	Animal 2	37.5	62.5	66.6667
female	Animal 3	33.3333	66.6667	79.1667
female	Animal 4	54.1667	75	75
female	Animal 5	33.3333	54.1667	75

## Sheet: Fig. 2c
VISp response amplitude [x 10^-4]
Sex	Animal	v only	v + w
male	Animal 1	3.74	3.6
male	Animal 2	3.963	3.8533
female	Animal 3	4.54	4.266
male	Animal 4	3.45	3.28
female	Animal 5	5	4.33
female	Animal 6	3.635	3.31
male	Animal 7	4.53	4.09

## Sheet: Fig. 2e
VISp response amplitude [x 10^-4]
Sex	Animal	v only	v + w
male	Animal 1	4.646	3.74
male	Animal 2	4.51	3.963
male	Animal 3	4.73	4.34
female	Animal 4	4.2933	3.45
female	Animal 5	3.746	3.435
male	Animal 6	5.1	4.53

## Sheet: Fig. 2g
VEP magnitudes in anterior VISp
Sex	Animal	v only [mV]	v + w [mV]
male	Animal 1	0.55	0.37
female	Animal 2	0.17	0.07
female	Animal 3	0.82	0.65
male	Animal 4	0.26	0.22
male	Animal 5	0.31	0.27

## Sheet: Fig. 2h
VEP magnitudes in posterior VISp
Sex	Animal	v only [mV]	v + w [mV]
male	Animal 1	0.225	0.225
female	Animal 2	0.135	0.175
female	Animal 3	0.45	0.46
male	Animal 4	0.29	0.315

## Sheet: Fig. 2k
Change in VISp responses
Sex	Animal	Saline [%]		Sex	Animal	Muscimol [%]
	Animal 1	-10.2296			Animal 1	-0.527241
	Animal 2	-11.8681			Animal 2	1.83639
	Animal 3	-8.57143			Animal 3	-4.83333
	Animal 4	-22.1739			Animal 4	0.5
	Animal 5	-18.5484

## Sheet: Fig. 3d
Fraction of projection neurons on the total number of labeled projection neurons in the given areas
		Ipsilateral											Contralateral
Sex	Animal	SSp-bfd	SS-s	SSp-tr	SSp-ll	SSp-ul	SSp-un	SSp-m	SSp-n	SPVi,o	PO	VPM	SSp-bfd
female	Animal 1	0.319051	0.245476	0.164903	0.057016	0.0216798	0.0117788	0.0051212	0.00716968	0.0049505	0.00017071	0	0.162684
female	Animal 2	0.334783	0.199314	0.170938	0.0668192	0.0372998	0.0180778	0.0105263	0.00938215	0.0356979	0.00045767	0	0.102288
male	Animal 3	0.456072	0.315053	0.0766648	0.037493	0.0195859	0.0179071	0.00391718	0.00447678	0.00167879	0.00447678	0	0.0626749
female	Animal 4	0.341767	0.153701	0.163771	0.0375126	0.0213998	0.00944109	0.00516113	0.00503525	0	0.00012588	0	0.262085
female	Animal 5	0.398758	0.133747	0.14617	0.0438923	0.036853	0.0149068	0.00745342	0.00621118	0.0877847	0	0.00041408	0.12381
male	Animal 6	0.353252	0.194487	0.153914	0.0504961	0.0211687	0.00992282	0.00970232	0.00948181	0.00066152	0	0	0.196913

## Sheet: Fig. 3f
Fraction of projection neurons across the cortical layers of SSp-bfd
		Cortical layers
Sex	Animal	L1	L2/3	L4	L5	L6a	L6b
female	Animal 1	0.00749064	0.405029	0.0139112	0.0299626	0.422151	0.121455
female	Animal 2	0.0287081	0.196856	0.00546822	0.0198223	0.548189	0.200957
male	Animal 3	0.0208589	0.266258	0.0404908	0.0907976	0.47362	0.107975
female	Animal 4	0.00810313	0.246041	0.0195212	0.0475138	0.543278	0.135543
female	Animal 5	0.00415369	0.146417	0.01973	0.0290758	0.626168	0.174455
male	Animal 6	0.011236	0.216604	0.00686642	0.0480649	0.546816	0.170412

## Sheet: Fig. 4g
Average fractions of projection neurons within barrel columns in SSp-bfd L6a and L2/3
Whisker	Mean fraction L6a	Mean fraction L2/3
alpa	0.04904	0.109718
beta	0.117902	0.141447
gamma	0.115344	0.0970149
delta	0.0558974	0.0794889
A1	0.0501952	0.0695148
B1	0.0749768	0.0775359
C1	0.0542276	0.0577928
D1	0.0242715	0.0176115
E1	0.0174812	0.0143082
A2	0.0229897	0.0156644
B2	0.0395667	0.0166702
C2	0.0224628	0.00769141
D2	0.0106084	0.00157712
E2	0.00841706	0.00141953
A3	0.0171332	0.00333659
B3	0.0213735	0.00560988
C3	0.00865498	0.00171385
D3	0.00546949	0.00127314
E3	0.0018778	0.00048028
A4	0.00769762	0.00149069
B4	0.00452553	0.00430559
C4	0.0085909	0.00103172
D4	0.00443666	0.0004845
E4	0.00379817	0.00022738
C5	0.00419083	0.00148648
D5	0.00600578	0
E5	0.0024708	0
C6	0.00231954	0
D6	0.00231527	0.00045475
E6	0.00470126	0
C7	0.00264688	0.00025291
D7	0.00384104	0
E7	0.00275619	0

[truncated: 43 more sheets: Fig. 5d, Fig. 5e, Fig. 6d, Fig. 6e, Fig. 6f, Fig. 6g, Fig. 6j, Fig. 6k, Fig. 6m, Fig. 6n, Fig. 6o, Fig. 8a, Fig. 8b, Fig. 8c, Fig. S1f, Fig. S1g, Fig. S2e, Fig. S2g, Fig. S2i, Fig. S2j …]
